# Supplementary material for: Comparing Phylogeographies to Reveal Incompatible Geographical Histories within Genomes
Source: Mol Biol Evol. 2024 Jun 26;41(7):msae126. doi: 10.1093/molbev/msae126 (PMC11251493; doi:10.1093/molbev/msae126)
Supplement: msae126_Supplementary_Data [file msae126_supplementary_data.zip]

Archive with 8 entries (8 files):
- FigSI2.tif
- FigSI3.tif
- FigSI4.tif
- FigSI5.tif
- FigSI6.tif
- FigSI7.tif
- FigSI8.tif
- FigSI9.tif
